# Supplementary material for: A machine learning decision criterion for reducing scan time for hyperspectral neutron computed tomography systems
Source: Sci Rep. 2024 Jul 2;14:15171. doi: 10.1038/s41598-024-63931-x (PMC11220078; doi:10.1038/s41598-024-63931-x)
Supplement: Supplementary file 1 — Supplementary Information. [file 41598_2024_63931_MOESM1_ESM.zip]

Archive with 25 entries (25 files):
- SREP-24-00554-s10.pdf
- SREP-24-00554-s11.pdf
- SREP-24-00554-s12.pdf
- SREP-24-00554-s13.pdf
- SREP-24-00554-s14.pdf
- SREP-24-00554-s15.pdf
- SREP-24-00554-s16.pdf
- SREP-24-00554-s17.pdf
- SREP-24-00554-s18.pdf
- SREP-24-00554-s19.pdf
- SREP-24-00554-s20.pdf
- SREP-24-00554-s21.pdf
- SREP-24-00554-s22.pdf
- SREP-24-00554-s23.pdf
- SREP-24-00554-s24.pdf
- SREP-24-00554-s25.pdf
- SREP-24-00554-s26.pdf
- SREP-24-00554-s27.pdf
- SREP-24-00554-s28.pdf
- SREP-24-00554-s29.pdf
- SREP-24-00554-s30.pdf
- SREP-24-00554-s31.pdf
- SREP-24-00554-s7.pdf
- SREP-24-00554-s8.pdf
- SREP-24-00554-s9.pdf
